# Supplementary material for: Mining the transcriptome of target tissues of autoimmune and degenerative pancreatic β-cell and brain diseases to discover therapies
Source: iScience. 2022 Oct 17;25(11):105376. doi: 10.1016/j.isci.2022.105376 (PMC9636054; doi:10.1016/j.isci.2022.105376)
Supplement: Table S2. Commonly regulated genes between different combinations of the four diseases, related to Figures 1 and S3 [file mmc2.xlsx]

## Sheet: TableS2A
TableS2A. Commonly upregulated genes between different combinations of the four diseases.
T1D+T2D+MS+AD (2)	T1D+T2D (133)		T1D+AD (44)	T1D+MS (29)	T2D+AD (47)	T2D+MS (50)	T1D+T2D+AD (14)	T1D+T2D+MS (10)	T2D+AD+MS (4)	MS+AD+T1D (3)
MS4A7	LAPTM5		HLA-DRA	TOP2A	MS4A7	TWIST2	MS4A7	METRNL	MS4A7	MS4A7
MSR1	TYROBP		HLA-DRB1	FCGBP	MSR1	CP	MSR1	IRF4	MSR1	MSR1
	DKK3		CD74	ANXA1	ETV4	TREM1	RGS1	IL15	ETV4	NPNT
	SMIM3		HK2	SECTM1	PFKP	CFD	SRGN	VDR	PFKP
	FHL3		SPP1	CCL20	RGS1	FERMT3	LCP1	TLE3
	CTRB2		ARHGDIB	RND3	SRGN	HMCN1	APBB1IP	SH3BP2
	TBX2		TGFBI	MERTK	LCP1	PAPPA	ALOX5AP	SLAMF7
	PLEK		CMTM3	CA12	APBB1IP	STC1	CYTIP	RUNX1
	PIK3R5		GYPC	MS4A6A	ALOX5AP	PLVAP	ITPRIP	MS4A7
	PLTP		TLR2	DHRS3	CYTIP	ADAM8	IRAK3	MSR1
	ARHGAP6		FGL2	GAS6	ITPRIP	PRSS8	PTPRC
	LCP2		ATP8B4	HMOX1	IRAK3	PLEK2	VCAN
	IL1B		PLXDC2	FGD3	PTPRC	NABP1	LHFPL2
	SPI1		ADAM28	SAT1	VCAN	GALNT2	FBXO32
	IL6		SLC43A3	DUSP4	LHFPL2	CHST15
	SIRPA		SLC1A5	IQGAP2	FBXO32	EMILIN1
	SPARCL1		PIK3AP1	ETV6	PRELP	ATOH8
	SLC15A3		RASSF3	SOD2	VSIG1	NOTCH2NL
	CORO1A		HLA-DQA1	NPNT	DDIT4	TNFAIP8
	HGF		NFKBIA	MS4A7	S100A6	SLC12A7
	TLR4		IL18	MSR1	SAMSN1	CAPG
	CLEC2B		SGK1	METRNL	OLR1	CEBPB
	STC2		CLEC7A	IRF4	CD86	CYTOR
	NEFL		NFKB1	IL15	SLA	RCC1
	IL22RA1		CXCL16	VDR	SLFN11	STK17A
	RIN3		DOCK8	TLE3	CD33	SQRDL
	PIK3CG		SP100	SH3BP2	BNC2	NPAS2
	HCK		SAMHD1	SLAMF7	C2orf88	GRK5
	EVI2A		IRAK2	RUNX1	IKZF1	CISH
	PRDM1		RGS1		SFRP2	IER5
	A2M		SRGN		INPP5D	ARPC1B
	ELFN1		LCP1		LTBP1	ST3GAL1
	SYT1		APBB1IP		CTGF	ACTN1
	RUNX3		ALOX5AP		ABI3BP	TRAF7
	CYBA		CYTIP		CSF2RA	ITPRIPL2
	RASSF2		ITPRIP		DOCK2	FHDC1
	ZEB2		IRAK3		RFLNB	MFHAS1
	HSD17B13		PTPRC		HCLS1	TNFRSF1A
	TNFRSF10D		VCAN		NFATC2	ETV4
	G0S2		LHFPL2		BTG1	PFKP
	APOBR		FBXO32		STARD13	MS4A7
	APOD		MS4A7		SAMD4A	MSR1
	ITGAX		MSR1		MB21D1	METRNL
	RP11-115D19.1		NPNT		GCNT2	IRF4
	SMOX				RASSF8	IL15
	PPP1R16B				CSRP1	VDR
	ZFP36L1				STAG1	TLE3
	CAMK4					SH3BP2
	NPY					SLAMF7
	PID1					RUNX1
	MMP19
	SV2B
	SMTN
	THBS1
	SH3BP1
	PLAUR
	LTBP2
	SLC16A3
	PLEKHO2
	ZCCHC24
	KCNH8
	ADGRE5
	STK17B
	PIEZO1
	ELK3
	WNT3
	RASA3
	SPHK1
	EMILIN2
	TSHR
	MSN
	GPR132
	IL15RA
	SEPTIN9
	GAS7
	LAIR1
	AXL
	UBASH3B
	PAQR5
	PMEPA1
	PODXL
	YBX3
	RNF144A
	SH2B3
	ETS2
	AEBP1
	NOD1
	MYO10
	OSMR
	TAF4B
	SH3RF2
	ANTXR2
	MGLL
	TNFRSF1B
	HK1
	NRP2
	NCS1
	BCL3
	PDLIM4
	PDE7B
	SERPINB9
	DUSP5
	ADGRE2
	CACNG5
	PHLDA1
	PLPP3
	TTC7A
	HDAC7
	MDFIC
	GNB4
	ARHGAP21
	METRNL
	IRF4
	IL15
	VDR
	TLE3
	SH3BP2
	SLAMF7
	RUNX1
	MS4A7
	MSR1
	RGS1
	SRGN
	LCP1
	APBB1IP
	ALOX5AP
	CYTIP
	ITPRIP
	IRAK3
	PTPRC
	VCAN
	LHFPL2
	FBXO32
Functional enrichment for the commonly upregulated genes in different combinations
T1D+T2D (133)		Signaling by interleukins
		Hemostasis
		Cytokine signaling in immune system
		Interleukin-4 and Interleukin-13 signaling
T1D+AD (44)		T cell receptor signaling pathway
		Type 1 diabetes mellitus
		Autoimmune thyroid disease
		Interferon-g signaling
		Adaptive immune system
T1D+MS (29)		Signaling by interleukins
		Cytokine signaling in immune system
T2D+AD (47)		NA
T2D+MS (50)		NA
Overlapping upregulated genes are displayed between different combinations of T1D, T2D, MS, and AD. The genes with adjusted P-value <0.1 were kept. The number of overlapping genes is displayed in the brackets. If an overlap presented > 28 genes, the gene list was processed with a hypergeometric test against the Reactome and KEGG databases. NA: No significant enrichment.

## Sheet: TableS2B
TableS2B. Commonly downregulated genes between different combinations of the four diseases.
T1D+T2D+MS+AD (0)	T1D+T2D (96)		T1D+AD (14)	T1D+MS (17)	T2D+AD (49)	T2D+MS (53)	T1D+T2D+AD (5)	T1D+T2D+MS (10)	T2D+AD+MS (0)	MS+AD+T1D (0)
	GPRASP1		ARHGEF9	GNG7	MTCH1	GLCE	ARHGEF9	GNG7
	SOX6		SLC6A17	DOCK10	ANKRD42	SORT1	SLC6A17	DOCK10
	PPIP5K1		MAPT	RALGPS1	APEH	BPNT1	MAPT	RALGPS1
	DIXDC1		FFAR4	PLEKHA6	PCYT2	NLK	FFAR4	PLEKHA6
	ETFDH		TUBB2B	RASGRF1	DYNC2LI1	ENPP4	TUBB2B	RASGRF1
	TOM1L1		RMND1	SLC22A15	SMARCA2	SCARB2		SLC22A15
	CELF3		NYAP1	SLC6A9	USP11	LRRC8D		SLC6A9
	GOT1		MYH10	CDKL2	HABP4	FBXO7		CDKL2
	GLP1R		PRKAR1B	SYT9	C2CD2L	AGTPBP1		SYT9
	MCOLN3		DBP	HHATL	RNASEL	SLAIN1		HHATL
	MTUS2		VWA5B2	CLCN4	DMTN	WASF1
	MTMR4		PYCR1	GIPR	NIPSNAP1	IPO13
	TTC7B		PNMA3	MYRF	TSPYL5	AMN1
	FGGY		C15orf59	USH1C	FBXL2	NAPEPLD
	WFS1			NTNG2	LRRC20	RCBTB1
	GBAP1			DUSP15	PPM1L	PAQR8
	C21orf58			TOX3	CCDC113	MAPK8IP1
	ABCC8				TBC1D24	BACE1
	SPHK2				AMIGO1	RP11-3B12.1
	TRO				SNRPN	SMIM6
	EPB41L1				DIRAS1	CYP2J2
	HNF1A				SMIM10L2A	MPP2
	SEPTIN3				GPRASP2	SCD
	HADH				RP11-70F11.6	BTBD3
	GYG2				CYP46A1	TMCC3
	B3GALT2				SYP	SLC45A3
	MARK1				C3orf18	KLHL32
	PNMAL1				BRSK1	TMEM151A
	DACH2				TMEM200A	SLC4A8
	NINL				CELF6	GPD1
	GDAP1				PCP4	RP3-403A15.5
	PRMT2				STX1A	DOCK3
	PCDH7				MAP1LC3A	ATP8A1
	ROBO2				SSTR3	PTGDR2
	LRFN2				TMEM150C	RP11-286E11.1
	FOXE1				P2RX6	ELMO1
	SEMA5A				SYNGR3	OLMALINC
	RGAG4				NAT8L	RP11-889I17.2
	ATP2A3				ADGRA1	NCAM2
	PCDHAC2				DDN	CTSV
	GPM6A				TMEM179	ERMN
	CASR				SVOP	DSCAML1
	HSDL1				FNDC5	FAM19A4
	EDARADD				RBP4	GNG7
	UNC5D				ARHGEF9	DOCK10
	ERICH5				SLC6A17	RALGPS1
	CNTN4				MAPT	PLEKHA6
	PLCH1				FFAR4	RASGRF1
	RP5-907D15.2				TUBB2B	SLC22A15
	ZMAT4					SLC6A9
	KCNMB2-IT1					CDKL2
	NAALAD2					SYT9
	NCKAP5					HHATL
	SLC2A2
	NPC1L1
	GABRA2
	GRIN2D
	CYS1
	GOLT1A
	NTN1
	CDHR1
	SIX2
	ARG2
	ASCL2
	AC097468.4
	ADCY1
	RASSF10
	RASGRP1
	HCN4
	AC013275.2
	HS6ST2
	GREM2
	G6PC2
	LIN7A
	CTB-12O2.1
	GLRA1
	IAPP
	PPP1R1A
	PDX1-AS1
	CHL1
	PCDH20
	GNG7
	DOCK10
	RALGPS1
	PLEKHA6
	RASGRF1
	SLC22A15
	SLC6A9
	CDKL2
	SYT9
	HHATL
	ARHGEF9
	SLC6A17
	MAPT
	FFAR4
	TUBB2B
Functional enrichment for the downregulated genes in different combinations
T1D+T2D (96)		Neuronal system
		Neurotransmitter receptors and postsynaptic signal transmission
		Transmission across chemical synapses
		Activation of NMDA receptors and postsynaptic events
		Protein-protein interactions at synapses
		Regulation of gene expression in beta cells
		Integration of energy metabolism
		Neurexins and neuroligins
		GABA receptor activation
T2D+AD (49)		NA
Overlapping downregulated genes are displayed between different combinations of T1D, T2D, MS, and AD. The genes with adjusted P-value <0.1 were kept. The number of overlapping genes is displayed in the brackets. If an overlap presented > 28 genes, the gene list was processed with a hypergeometric test against the Reactome and KEGG databases. NA: No significant enrichment.
