# Supplementary material for: Mining the transcriptome of target tissues of autoimmune and degenerative pancreatic β-cell and brain diseases to discover therapies
Source: iScience. 2022 Oct 17;25(11):105376. doi: 10.1016/j.isci.2022.105376 (PMC9636054; doi:10.1016/j.isci.2022.105376)
Supplement: Table S3. Classification of selected disease-modulated genes into selected functional groups, related to Figure 1 [file mmc3.xlsx]

## Sheet: Sheet1
TableS3: Classification of selected disease-modulated genes into selected functional groups, related to Figure 1.
Symbol	Description	AD		MS		T1D		T2D
		FC	padj	FC	padj	FC	padj	FC	padj
Apoptosis related
BBC3	BCL2 binding component 3	1.08	0.57	1.74	0.18	-1.95	0.65	1.15	0.59
BCL2A1	BCL2 related protein A1	1.32	0.32	1.96	0.52	ND	ND	1.66	0.01
BMF	Bcl2 modifying factor	1.12	0.53	2.17	0.15	1.78	0.73	1.07	0.7
CFLAR	CASP8 and FADD like apoptosis regulator	1.07	0.44	1.24	0.6	1.5	0.13	1.19	0.12
FCMR	Fc fragment of IgM receptor	ND	ND	1.39	0.73	-1.12	0.98	1.18	0.36
Antigen presentation
B2M	beta-2-microglobulin	1.14	0.25	1.26	0.76	2.6	0.22	-1.07	0.67
CD74	CD74 molecule	1.2	0.08	1.47	0.65	46.05	0	1.09	0.78
CIITA	class II major histocompatibility complex transactivator	1.22	0.15	1.45	0.63	2.8	0.03	-1.03	0.96
HCP5	HLA complex P5	1.17	0.14	1.38	0.81	3.23	0.03	-1.71	0.06
HLA-A	major histocompatibility complex, class I, A	1.01	0.96	1.4	0.28	1.99	0.19	1	1
HLA-B	major histocompatibility complex, class I, B	1.06	0.62	2.11	0.28	4.26	0	1.01	0.97
HLA-C	major histocompatibility complex, class I, C	1.05	0.61	1.45	0.47	3.28	0.01	-1.01	0.95
HLA-DMA	major histocompatibility complex, class II, DM alpha	1.11	0.3	1.45	0.63	5.25	0.01	-1.07	0.84
HLA-DMB	major histocompatibility complex, class II, DM beta	1.16	0.22	1.55	0.64	12.52	0	-1.09	0.82
HLA-DPA1	major histocompatibility complex, class II, DP alpha 1	1.17	0.14	1.71	0.51	27.12	0	-1.07	0.82
HLA-DQB1	major histocompatibility complex, class II, DQ beta 1	1.37	0.1	3.34	0.07	3.84	0.66	1.48	0.34
HLA-DRA	major histocompatibility complex, class II, DR alpha	1.25	0.08	1.69	0.6	54.48	0	1.07	0.86
HLA-DRB1	major histocompatibility complex, class II, DR beta 1	1.26	0.02	2.6	0.19	52.59	0	1.13	0.71
HLA-DRB5	major histocompatibility complex, class II, DR beta 5	1.28	0.2	4.02	0.01	ND	ND	1.04	0.94
HLA-E	major histocompatibility complex, class I, E	1.03	0.85	1.31	0.72	3.82	0	1.12	0.3
MICB	MHC class I polypeptide-related sequence B	1.12	0.46	2.06	0.01	2.43	0.25	1.21	0.34
NLRC5	NLR family CARD domain containing 5	1.04	0.84	1.36	0.65	2.21	0.3	1.17	0.32
PSMA5	proteasome subunit alpha 5	-1.05	0.56	1.2	0.85	-1.06	0.97	1.09	0.21
PSMA6	proteasome subunit alpha 6	-1.04	0.75	1.03	0.98	1.36	0.62	1.06	0.69
PSMA7	proteasome subunit alpha 7	-1.03	0.68	1.15	0.5	-1.16	0.92	1.13	0.11
PSMB10	proteasome subunit beta 10	-1.01	0.93	1.1	0.91	3.37	0.26	1.19	0.4
PSMB8	proteasome subunit beta 8	1.12	0.28	1.37	0.45	2.66	0.19	-1.01	0.98
PSMB9	proteasome subunit beta 9	1.01	0.96	1.06	0.97	2.09	0.04	1.12	0.58
PSME2	proteasome activator subunit 2	-1.04	0.55	1.14	0.67	-1.42	0.75	1.06	0.58
RFX5	regulatory factor X5	1.02	0.71	1.03	0.99	1.2	0.94	-1.16	0.15
TRPC1	transient receptor potential cation channel subfamily C member 1	-1.02	0.76	-1.15	0.95	1.04	0.98	-1.08	0.61
TRPC2	transient receptor potential cation channel subfamily C member 2	ND	ND	1.02	1	ND	ND	ND	ND
Antiviral responses/other innate immune responses
CASP1	caspase 1	1.13	0.38	1.76	0.44	ND	ND	1.01	0.98
CD55	CD55 molecule (Cromer blood group)	1.14	0.15	1.13	0.84	1.05	0.98	1.21	0.04
DDX58	DExD/H-box helicase 58	1.06	0.45	1.11	0.94	2.1	0.2	1.02	0.89
IDO1	indoleamine 2,3-dioxygenase 1	1.05	0.66	-1.18	0.96	1.03	0.99	1.36	0.18
IFIH1	interferon induced with helicase C domain 1	1.04	0.75	1.19	0.84	1.75	0.59	-1.01	0.95
OAS1	2'-5'-oligoadenylate synthetase 1	1.21	0.13	1.54	0.61	2.52	0.18	-1.21	0.26
OAS3	2'-5'-oligoadenylate synthetase 3	-1.02	0.91	1.1	0.96	1.9	0.32	1	0.99
PTAFR	platelet activating factor receptor	1.22	0.07	1.49	0.63	1.61	0.56	1.08	0.84
PTGES	prostaglandin E synthase	1.07	0.57	1.02	1	1.39	0.84	2.02	0
S100A7A	S100 calcium binding protein A7A	ND	ND	ND	ND	ND	ND	ND	ND
SH2B3	SH2B adaptor protein 3	1.1	0.11	-1.1	0.95	2.98	0.05	1.44	0
TRAFD1	TRAF-type zinc finger domain containing 1	-1.01	0.93	-1.55	0.1	-1.3	0.76	-1.11	0.19
VNN2	unc-51 like autophagy activating kinase 1	1.59	0.02	-1.03	1	2.01	0.8	1.01	0.99
Autophagy and lysosomal degradation
ULK1	Unc-51 Like Autophagy Activating Kinase 1	-1.06	0.57	1.51	0.12	1.02	0.99	1.23	0.1
ATG10	autophagy related 10	-1.06	0.42	-1.14	0.85	1.04	0.98	-1.06	0.58
ATG12	autophagy related 12	1	0.95	-1.05	0.96	1.15	0.92	1.04	0.63
ATG13	autophagy related 13	-1.01	0.92	-1.3	0.46	1.19	0.91	1.01	0.85
RB1CC1	RB1 inducible coiled-coil 1	1	0.98	1.2	0.6	1.15	0.96	1.04	0.68
WIPI1	WD repeat domain, phosphoinositide interacting 1	1.05	0.53	1.14	0.88	1.03	0.99	1.07	0.6
ATG2A	autophagy related 2A	-1.05	0.46	1.08	0.93	1.24	0.89	-1.01	0.95
ATG2B	autophagy related 2B	1.01	0.91	1.12	0.91	1.01	1	1.01	0.94
ATG3	autophagy related 3	1.01	0.93	-1.55	0.16	-1.17	0.94	-1.01	0.92
ATG4A	autophagy related 4A cysteine peptidase	1.02	0.81	1.15	0.75	-1.12	0.94	-1.02	0.8
ATG4B	autophagy related 4B cysteine peptidase	1.01	0.91	1.11	0.92	-1.24	0.82	1.07	0.35
ATG5	autophagy related 5	1.01	0.93	1.14	0.85	-1.09	0.98	1.1	0.14
BECN1	beclin 1	-1.03	0.57	-1.04	0.98	1.05	0.98	-1.02	0.82
ATG7	autophagy related 7	1.01	0.89	1.05	0.98	-1.03	0.99	-1.08	0.46
GABARAPL1	GABA type A receptor associated protein like 1	-1.1	0.26	1.36	0.72	1.17	0.9	-1.09	0.35
ATG9A	autophagy related 9A	-1.04	0.39	1.01	0.99	-1.07	0.96	-1	0.98
ATG9B	autophagy related 9B	-1.05	0.81	-1.23	0.93	-1.03	1	-1.34	0.38
ATP6AP1	ATPase H+ transporting accessory protein 1	-1.1	0.2	1.11	0.91	-1.21	0.93	-1.17	0.09
ATP6V1H	ATPase H+ transporting V1 subunit H	-1.07	0.45	1.37	0.27	1.01	0.99	-1.13	0.05
BNIP3	BCL2 interacting protein 3	-1.06	0.31	1.04	0.98	1.11	0.97	1	0.99
CTSA	cathepsin A	-1.07	0.2	1.23	0.74	-1.25	0.92	-1.14	0.23
CTSB	cathepsin B	1	0.97	2.41	0.25	2.12	0.61	1.22	0.19
CTSD	cathepsin D	-1.06	0.58	1.69	0.14	-1.08	0.98	-1.03	0.91
HEXB	hexosaminidase subunit beta	-1.01	0.93	1.41	0.06	-1.27	0.88	-1.16	0.02
IDS	iduronate 2-sulfatase	-1.02	0.78	1.04	0.99	-1.25	0.81	-1.16	0.23
IRS2	insulin receptor substrate 2	1.1	0.05	1.73	0.04	-1.04	0.99	1	1
LAMP2	lysosomal associated membrane protein 2	1.12	0.2	-1.68	0.11	-1.02	0.99	-1.05	0.54
LAPTM4A	lysosomal protein transmembrane 4 alpha	1.04	0.4	1.24	0.71	-1.08	0.98	-1.02	0.8
NRBF2	nuclear receptor binding factor 2	-1.03	0.68	1.1	0.91	1.01	1	-1	0.98
PPP2CB	protein phosphatase 2 catalytic subunit beta	1.04	0.61	1.06	0.97	-1.12	0.95	-1.08	0.1
PPP2CA	protein phosphatase 2 catalytic subunit alpha	-1.02	0.78	1.02	1	1.32	0.75	1.12	0.25
PPT1	palmitoyl-protein thioesterase 1	-1.02	0.83	-1.02	1	1.06	0.98	-1.09	0.35
PRKACB	protein kinase cAMP-activated catalytic subunit beta	-1.05	0.64	-1.49	0.32	-1.07	0.98	-1.13	0.45
RAB7A	RAB7A, member RAS oncogene family	-1.04	0.78	-2.88	0.74	-1.45	0.68	1.04	0.73
TPP1	tripeptidyl peptidase 1	-1.04	0.49	1.16	0.84	-1.99	0.55	-1.05	0.71
Chemokines, cytokines/adhesion molecules/complement
C1QA	complement C1q A chain	1.1	0.55	2.7	0.15	46.95	0.02	1.02	0.97
C1QB	complement C1q B chain	1.12	0.49	2.59	0.26	44.82	0	1.12	0.79
C1QC	complement C1q C chain	1.14	0.41	2.38	0.27	131.3	0	1.29	0.34
C3	complement C3	1.16	0.18	1.6	0.51	3.74	0.05	-1.06	0.92
C3AR1	complement C3a receptor 1	1.32	0.02	2.03	0.45	NA	NA	1.33	0.3
CR1	complement C3b/C4b receptor 1 (Knops blood group)	1.42	0.05	1.14	0.98	1.97	0.35	1.31	0.3
C4A	complement C4A (Rodgers blood group)	1.07	0.69	2.21	0.36	-1.22	0.95	1.22	0.51
C5	complement C5	1.03	0.8	-1.15	0.84	-1.14	0.96	-1.17	0.48
C5AR1	complement C5a receptor 1	1.08	0.73	1.76	0.14	-1.02	0.99	1.05	0.82
CCL14	C-C motif chemokine ligand 14	ND	ND	10.87	0.43	ND	ND	ND	ND
CCL15	C-C motif chemokine ligand 15	ND	ND	ND	ND	1.47	0.88	-1.2	0.66
CCL16	C-C motif chemokine ligand 16	ND	ND	1.06	0.98	1.26	0.86	-1.04	0.94
CCL17	C-C motif chemokine ligand 17	ND	ND	ND	ND	ND	ND	1.94	0.11
CCL18	C-C motif chemokine ligand 18	ND	ND	ND	ND	ND	ND	1.12	0.8
CCL19	C-C motif chemokine ligand 19	ND	ND	-1.21	0.94	ND	ND	ND	ND
CCL2	C-C motif chemokine ligand 2	1.19	0.6	1.52	0.78	5.77	0.08	1.16	0.61
CCL20	C-C motif chemokine ligand 20	1.18	0.4	3.02	0.08	10.71	0.08	-1.59	0.31
CCL21	C-C motif chemokine ligand 21	ND	ND	1.87	0.82	ND	ND	1.18	0.81
CCL22	C-C motif chemokine ligand 22	ND	ND	-1.06	0.97	1.13	0.94	1.78	0.03
CCL24	C-C motif chemokine ligand 24	ND	ND	-1.34	0.69	1.6	0.65	1.05	0.92
CCL26	C-C motif chemokine ligand 26	ND	ND	2.5	0.33	ND	ND	-1.17	0.82
CCL27	C-C motif chemokine ligand 27	ND	ND	2.67	0.72	ND	ND	ND	ND
CCL28	C-C motif chemokine ligand 28	1.05	0.73	-1.1	0.95	1.32	0.79	-1.08	0.85
CCL3	C-C motif chemokine ligand 3	ND	ND	2.69	0.46	ND	ND	1.5	0.14
CCL3L3	C-C motif chemokine ligand 3 like 1	ND	ND	ND	ND	29.14	0.02	1.63	0.24
CCL4	C-C motif chemokine ligand 4	ND	ND	1.56	0.74	ND	ND	1.16	0.74
CCL5	C-C motif chemokine ligand 5	1.02	0.89	-1.02	1	1.4	0.76	1.12	0.55
CCL7	C-C motif chemokine ligand 7	ND	ND	ND	ND	ND	ND	1.48	0.26
CCL8	C-C motif chemokine ligand 8	ND	ND	-1.58	0.87	ND	ND	ND	ND
CD40	CD40 molecule	1.09	0.46	1.49	0.23	1.88	0.41	1.11	0.44
CD44	CD44 molecule (Indian blood group)	1.25	0.28	3.07	0.24	2.99	0.12	1.33	0.2
CSF1	colony stimulating factor 1	1.1	0.47	-1.18	0.87	1.76	0.57	1.17	0.48
CSF2	colony stimulating factor 2	ND	ND	ND	ND	ND	ND	1.05	0.95
CSF3	colony stimulating factor 3	ND	ND	-2.2	0.7	1.49	0.96	2.26	0.1
CSF3R	Colony Stimulating Factor 3 Receptor	1.26	0.04	1.28	0.86	1.5	0.79	1.3	0.25
CX3CL1	C-X3-C motif chemokine ligand 1	-1.08	0.22	1.05	0.98	1.67	0.67	1.02	0.96
CXCL1	C-X-C motif chemokine ligand 1	-1.09	0.82	1.01	1	8.33	0.1	-1.03	0.96
CXCL10	C-X-C motif chemokine ligand 10	ND	ND	8.98	0.02	ND	ND	1.39	0.55
CXCL11	C-X-C motif chemokine ligand 11	ND	ND	8.86	ND	ND	ND	1.12	0.83
CXCL12	C-X-C motif chemokine ligand 12	-1.07	0.63	1.07	0.98	17.93	0.04	1.33	0.28
CXCL14	C-X-C motif chemokine ligand 14	-1.01	0.93	1.49	0.61	-1.77	0.91	ND	ND
CXCL2	C-X-C motif chemokine ligand 2	-1.13	0.66	-1.36	0.84	10.67	ND	-1.01	0.99
CXCL3	C-X-C motif chemokine ligand 3	ND	ND	-1.34	0.87	8.35	0.04	1.51	0.16
CXCL5	C-X-C motif chemokine ligand 5	-1.01	0.97	1.2	0.9	2.21	0.86	1.69	0.09
CXCL6	C-X-C motif chemokine ligand 6	ND	ND	2.84	0.29	ND	ND	-1.12	0.83
CXCL8	C-X-C motif chemokine ligand 8	1.35	0.31	-4.6	ND	9.64	0.08	1.5	0.21
CXCL9	C-X-C motif chemokine ligand 9	ND	ND	1.86	0.63	ND	ND	1.37	0.52
CXCR4	C-X-C Motif Chemokine Receptor 4	1.43	0.02	1.48	0.68	NA	NA	-1.05	0.88
ICAM1	intercellular adhesion molecule 1	-1.13	0.55	1.73	0.39	5.85	0	1.05	0.91
ICAM4	intercellular adhesion molecule 4 (Landsteiner-Wiener blood group)	ND	ND	1.34	0.55	1.59	0.63	1.65	0.1
IL11	interleukin 11	ND	ND	2.72	0.26	1.19	0.95	2.04	0
IL12A	interleukin 12A	ND	ND	-1.7	0.24	ND	ND	1.1	0.71
IL12B	interleukin 12B	ND	ND	ND	ND	ND	ND	ND	ND
IL15RA	interleukin 15 receptor subunit alpha	1.14	0.34	1.57	0.65	3.78	0.1	1.33	0.03
IL17A	interleukin 17A	ND	ND	ND	ND	ND	ND	ND	ND
IL17C	interleukin 17C	ND	ND	ND	ND	ND	ND	ND	ND
IL18BP	interleukin 18 binding protein	-1.02	0.88	1.13	0.89	1.23	0.91	1.25	0.28
IL1A	interleukin 1 alpha	ND	ND	1.28	0.89	ND	ND	1.07	0.92
IL1B	interleukin 1 beta	-1.04	0.92	1.27	0.94	15.43	0.08	2.11	0.03
IL1R1	interleukin 1 receptor type 1	-1	0.99	2.22	0.12	2.61	0.12	1.36	0
IL23A	interleukin 23 subunit alpha	ND	ND	1.02	1	2.19	0.5	1.18	0.53
IL24	interleukin 24	ND	ND	ND	ND	ND	ND	1.9	0.01
IL32	interleukin 32	-1.28	0.24	1.32	0.87	3.89	0.09	1.06	0.89
IL33	interleukin 33	-1.11	0.4	-1.04	1	2.55	0.75	1.84	0.02
IL6	interleukin 6	ND	ND	1.7	0.84	14.05	0.08	3.36	0
IL7	interleukin 7	ND	ND	1.31	0.88	1.33	0.96	1.15	0.31
LTB	lymphotoxin beta	ND	ND	-1.06	0.99	ND	ND	1.14	0.82
PF4	platelet factor 4	ND	ND	1.14	0.98	ND	ND	ND	ND
PPBP	pro-platelet basic protein	ND	ND	1	1	ND	ND	ND	ND
TNF	tumor necrosis factor	ND	ND	1.84	0.8	16.41	0	1.01	0.99
TNFAIP2	TNF alpha induced protein 2	-1.15	0.25	1.32	0.81	6.54	0.01	1.23	0.47
TNFAIP3	TNF alpha induced protein 3	1.13	0.57	1.37	0.79	1.6	0.76	1.21	0.36
TNFAIP6	TNF alpha induced protein 6	1.24	0.21	-1.65	0.49	ND	ND	1.19	0.41
TNFSF15	TNF superfamily member 15	1.02	0.89	1.17	0.93	1.6	0.54	1.09	0.71
TNFRSF1A	TNF receptor superfamily member 1A	-1.02	0.86	2.49	0.02	1.15	0.94	1.12	0.09
TNFRSF1B	TNF receptor superfamily member 1B	1.17	0.3	2.12	0.45	2.76	0.09	1.38	0.02
Granule release/synaptic cycle
ATP6V1A	ATPase H+ transporting V1 subunit A	-1.08	0.52	1.27	0.83	-1.28	0.83	-1.23	0
ATP6V1B1	ATPase H+ transporting V1 subunit B1	ND	ND	2.45	0.17	-1.35	0.95	ND	ND
ATP6V1B2	ATPase H+ transporting V1 subunit B2	-1.11	0.35	1.39	0.58	-1	1	-1.1	0.23
ATP6V1C1	ATPase H+ transporting V1 subunit C1	-1.07	0.51	1.4	0.48	-1.49	0.82	-1.04	0.58
ATP6V1C2	ATPase H+ transporting V1 subunit C2	1.02	0.95	3.28	0.3	-2.97	0.65	-1.29	0.56
ATP6V1E1	ATPase H+ transporting V1 subunit E1	-1.12	0.26	-1.02	0.99	-1.12	0.95	-1.15	0.02
ATP6V1E2	ATPase H+ transporting V1 subunit E2	1.02	0.82	-1.13	0.9	-1.39	0.85	-1.15	0.13
ATP6V1F	ATPase H+ transporting V1 subunit F	-1.06	0.46	1.06	0.95	1.26	0.9	-1.01	0.93
ATP6V1G1	ATPase H+ transporting V1 subunit G1	-1.07	0.42	1.03	1	-1.03	0.99	-1.04	0.73
ATP6V1G2	ATPase H+ transporting V1 subunit G2	-1.16	0.12	-1.3	0.74	1.32	0.92	-1.19	0.4
SNAP25	synaptosome associated protein 25	-1.11	0.47	1.18	0.97	-1.36	0.63	-1.27	0.15
STXBP5L	syntaxin binding protein 5L	-1.06	0.45	-1.12	0.97	-1.59	0.21	-1.41	0.05
SYT13	synaptotagmin 13	-1.13	0.21	1.11	0.98	-1.83	0.52	-1.62	0
SYT5	synaptotagmin 5	-1.19	0.04	1.38	0.87	-1.34	0.91	-1.06	0.87
VGF	VGF nerve growth factor inducible	-1.33	0.18	2.62	0.34	-1.68	0.6	1.02	0.95
Free radical scavengers/DNA damage responses
CAT	catalase	1.04	0.62	-1.01	1	-1.52	0.76	-1.05	0.66
DUOX1	dual oxidase 1	1.09	0.54	-1.15	0.95	1.21	0.94	1.1	0.7
DUOX2	dual oxidase 2	1.07	0.43	1.58	0.55	-1.44	0.94	1.11	0.85
GPX2	glutathione peroxidase 2	ND	ND	2.06	0.35	-2.13	0.68	-1.14	0.63
GSTA1	glutathione S-transferase alpha 1	ND	ND	4.47	0.27	1.71	0.91	-1.34	0.37
GSTA2	glutathione S-transferase alpha 2	ND	ND	ND	ND	11.98	0.26	-1.15	0.76
MT2A	metallothionein 2A	1	0.99	1.64	0.41	-3.09	0.58	3.69	0
NFE2L2	nuclear factor, erythroid 2 like 2	1.03	0.7	1.43	0.4	-1.24	0.91	1.05	0.41
PARP14	poly(ADP-ribose) polymerase family member 14	1.04	0.73	1.42	0.38	2.12	0.31	1.04	0.78
PRDX1	peroxiredoxin 1	-1	0.98	1.04	0.97	-1.2	0.94	1	0.99
SOD1	superoxide dismutase 1	-1.11	0.15	1.05	0.97	-1.6	0.66	-1.01	0.92
SOD2	superoxide dismutase 2	-1.07	0.55	4.02	0.07	2.26	0.01	1.13	0.7
SOD3	superoxide dismutase 3	-1.16	0.4	1.46	0.49	-1.68	0.71	1.17	0.49
XDH	xanthine dehydrogenase	ND	ND	-3.12	0.03	-1.49	0.81	-1.24	0.39
IFNs/STATs signaling
IFNA1	interferon alpha 1	ND	ND	ND	ND	ND	ND	ND	ND
IFNG	interferon gamma	ND	ND	-1.18	0.98	ND	ND	ND	ND
IFNGR1	interferon gamma receptor 1	1.13	0.1	-1.02	0.99	1.76	0.33	1.04	0.77
IFNGR2	interferon gamma receptor 2	1.03	0.49	1.52	0.06	1.99	0.13	1.04	0.77
IRF1	interferon regulatory factor 1	-1.06	0.78	1.59	0.41	2.43	0.13	1.22	0.1
IRF2	interferon regulatory factor 2	1.06	0.35	1.28	0.28	1.1	0.96	1.01	0.95
IRF3	interferon regulatory factor 3	-1.01	0.93	1.37	0.09	1.1	0.95	1.01	0.93
IRF4	interferon regulatory factor 4	ND	ND	4.14	0.01	5.46	0.07	1.55	0.07
IRF5	interferon regulatory factor 5	1.16	0.13	1.62	0.55	1.93	0.35	1.03	0.88
IRF6	interferon regulatory factor 6	1.09	0.46	1.4	0.7	-1.29	0.73	-1.08	0.42
IRF7	interferon regulatory factor 7	1.02	0.93	1.84	0.18	2.9	0.16	1.29	0.12
IRF8	interferon regulatory factor 8	1.18	0.19	2.06	0.32	20.81	0	1.23	0.26
IRF9	interferon regulatory factor 9	1.05	0.54	1.3	0.32	2.09	0.17	-1.04	0.79
JAK2	Janus kinase 2	1.1	0.03	1.21	0.79	1.35	0.8	-1.07	0.47
MX1	MX dynamin like GTPase 1	-1.05	0.58	1.27	0.71	1.95	0.31	-1.05	0.81
SOCS1	suppressor of cytokine signaling 1	ND	ND	1.28	0.85	1.44	0.93	1.76	0.01
SOCS2	suppressor of cytokine signaling 2	1.04	0.75	1.2	0.91	1.02	1	1.18	0.21
SOCS3	suppressor of cytokine signaling 3	-1.08	0.83	1.47	0.8	2.76	0.23	1.53	0
STAT1	signal transducer and activator of transcription 1	-1.06	0.55	-1.08	0.98	3.36	0.08	1.06	0.71
STAT2	signal transducer and activator of transcription 2	1	0.97	-1.35	0.42	-1.14	0.94	-1.04	0.79
USP18	ubiquitin specific peptidase 18	1.14	0.16	1.37	0.62	1.2	0.93	-1.16	0.3
NF-kB signaling
IKBKE	inhibitor of nuclear factor kappa B kinase subunit epsilon	1.07	0.65	1.46	0.79	2.02	0.6	1	0.99
IKBKG	inhibitor of nuclear factor kappa B kinase regulatory subunit gamma	-1.16	0.06	1.01	1	1.23	0.88	1.1	0.21
IRAK2	interleukin 1 receptor associated kinase 2	1.14	0.09	-1.16	0.91	2.02	0.05	1.24	0.12
NFKB1	nuclear factor kappa B subunit 1	1.13	0.08	1.26	0.7	2.59	0.06	1.13	0.25
NFKB2	nuclear factor kappa B subunit 2	1	1	2.11	0.01	2.13	0.2	1.19	0.44
NFKBIA	NFKB inhibitor alpha	1.19	0.02	-1.15	0.9	3.27	0.03	1.13	0.62
NFKBIB	NFKB inhibitor beta	1.03	0.74	-1.29	0.64	1.1	0.95	1.05	0.69
NFKBID	NFKB inhibitor delta	1.03	0.85	1.43	0.22	-1.06	0.98	-1.02	0.93
NFKBIZ	NFKB inhibitor zeta	1.07	0.6	1.66	0.54	1.34	0.9	1.04	0.89
NLRP3	NLR family pyrin domain containing 3	1.07	0.57	1.18	0.95	2.1	0.14	1.07	0.89
TNIP1	TNFAIP3 interacting protein 1	1.02	0.74	1.08	0.93	1.59	0.53	1.25	0.1
Protein translation/ER function and stress
DDIT3	DNA damage inducible transcript 3	-1.03	0.83	1.36	0.37	1.16	0.93	1.15	0.13
EIF3L	eukaryotic translation initiation factor 3 subunit L	1.02	0.94	1.17	0.91	1.25	0.96	ND	ND
ERO1A	endoplasmic reticulum oxidoreductase 1 alpha	1	0.98	1.56	0.57	-1.66	0.62	-1.19	0.37
ERP27	endoplasmic reticulum protein 27	-1.02	0.75	1.05	0.96	-1.18	0.93	-1.01	0.92
HSPA5	heat shock protein family A (Hsp70) member 5	1	0.97	1.25	0.72	1.35	0.71	1.43	0.09
NSF	N-ethylmaleimide sensitive factor, vesicle fusing ATPase	ND	ND	1.58	0.79	8.24	0.01	-1.09	0.86
WARS1	tryptophanyl-tRNA synthetase 1	-1.01	0.94	1.67	0.41	-1.03	0.99	1.01	0.97
XBP1	X-box binding protein 1	-1.13	0.32	1.15	0.96	-1.19	0.93	-1.16	0.05
Substrate (glucose and lipid) metabolism
ACSL1	acyl-CoA synthetase long chain family member 1	-1.06	0.49	1.77	0.23	-1.2	0.91	-1.15	0.49
ACSL4	acyl-CoA synthetase long chain family member 4	1.03	0.73	2.63	0	1.09	0.96	-1.09	0.42
ACSL5	acyl-CoA synthetase long chain family member 5	1.18	0.04	1.06	0.99	1.27	0.85	-1.08	0.46
G6PC2	glucose-6-phosphatase catalytic subunit 2	-1.08	0.41	-1.07	0.98	1.03	0.99	1.45	0
HK2	hexokinase 2	1.01	0.94	1.21	0.9	2.77	0.66	1.65	0
IDH2	isocitrate dehydrogeNAse (NADP(+)) 2	ND	ND	ND	ND	-9.76	0	-1.58	0.04
LDHA	lactate dehydrogenase A	1.3	0.07	1.6	0.76	38.7	0	1.32	0.34
PFKFB3	6-phosphofructo-2-kinase/fructose-2,6-biphosphatase 3	-1.13	0.12	-1.4	0.6	1.31	0.82	1.01	0.98
PGK1	phosphoglycerate kinase 1	-1.03	0.74	1.86	0.32	3.68	0.01	1.2	0.44
Other
BMP2	bone morphogenetic protein 2	1.06	0.55	1.89	0.65	2.9	0.03	1.33	0.15
CLTC	clathrin heavy chain	-1.02	0.85	1.51	0.44	-1.1	0.97	-1.01	0.97
CRABP2	cellular retinoic acid binding protein 2	1.03	0.81	1.15	0.88	1.19	0.96	1.31	0.1
EGR3	early growth response 3	-1.06	0.41	1.07	0.97	-1.23	0.89	-1.06	0.3
FOLR1	folate receptor alpha	1.1	0.47	-1	1	1.07	0.99	-1.05	0.91
GDF10	growth differentiation factor 10	1.01	0.96	-1.56	0.7	-2.06	0.83	1.4	0.1
KCNK16	potassium two pore domain channel subfamily K member 16	ND	ND	1.09	0.98	ND	ND	-1.08	0.86
RASGRP1	RAS guanyl releasing protein 1	-1.15	0.08	-1.19	0.94	ND	ND	ND	ND
REG1A	regenerating family member 1 alpha	ND	ND	ND	ND	-5.71	0	-1.34	0.18
REG1B	regenerating family member 1 beta	-1.1	0.27	-1.18	0.91	-5.15	0	-1.53	0
REG3A	regenerating family member 3 alpha	ND	ND	ND	ND	16.57	0	1.12	0.79
REG4	regenerating family member 4	ND	ND	ND	ND	23.36	0	1.17	0.77
SKAP2	src kinase associated phosphoprotein 2	ND	ND	ND	ND	8.48	0.1	-1.66	0.25
WNT5A	Wnt family member 5A	ND	ND	ND	ND	ND	ND	1.47	0.1
WTAP	WT1 associated protein	-1.01	0.9	1.14	0.87	-1.18	0.97	1.1	0.33
BMP2	bone morphogenetic protein 2	1.12	0.11	1.64	0.15	ND	ND	1.45	0.02
CLTC	clathrin heavy chain	1.05	0.26	1.24	0.66	1.26	0.8	1.04	0.78
For a selected number of genes, expression is shown for the four diseases studied. Differential gene expression was assessed by R package DESeq2 1.28.1. The fold change (FC) for these genes under control or disease situation was calculated as mean_disease/mean_control for upregulated genes and as minus (-) mean_control/mean_disease for downregulated genes. A difference in gene expression was cons…
